# Supplementary material for: Class III Peroxidases PRX01, PRX44, and PRX73 Control Root Hair Growth in Arabidopsis thaliana
Source: Int J Mol Sci. 2022 May 11;23(10):5375. doi: 10.3390/ijms23105375 (PMC9141322; doi:10.3390/ijms23105375)
Supplement: Supplementary file 1 [file ijms-23-05375-s001.zip]

Archive with 1 entries (1 files):
- ijms-1687302-supplementary.pdf
